# Supplementary material for: Modelling of pricing, crashing, and coordination strategies of prefabricated construction supply Chain with power structure
Source: PLoS One. 2023 Aug 10;18(8):e0289630. doi: 10.1371/journal.pone.0289630 (PMC10414617; doi:10.1371/journal.pone.0289630)
Supplement: S1 File — (XLSX) [file pone.0289630.s002.xlsx]

## Sheet: Sheet1
		Initial value：ω=13, h=0.8, t_1=10, a=30000, b=1.5, λ=0.67 and s=2.1
		The effect of λ on the unit price p, the delivery time t, the total profit of supply chain π, the profit of assembler πa and the profit of the manufacturer πm.
			supply chain profit				manufacturer profit				assembler profit				delivery time			price of prefabricated construction
		λ	π(UD)	π(MS)	π(AS)	π(GO)	πm(UD)	πm(MS)	πm(AS)	πm(GO)	πa(UD)	πa(MS)	πa(AS)	πa(GO)	t(MS)	t(AS)	t(GO)	p(UD)	p(MS)	p(AS)	p(GO)
		0.655	716.54	811.41	829.02	899.76	158.89	172.61	165.32	262.89	557.65	638.8	663.7	636.87	8.5	7.23	7.95	63	59.4	36.95	31.89
		0.66	708.46	802.63	824.39	895.64	157.2	170.63	164.28	268.53	551.26	632	660.11	627.11	8.5	7.39	7.95	63	59.4	36.96	31.65
		0.665	700.48	793.96	816.13	891.42	155.53	168.68	162.33	273.98	544.95	625.28	653.8	617.44	8.5	7.56	7.95	63	59.4	36.98	31.41
		0.67	692.59	785.37	808.98	887.13	153.87	166.75	160.22	279.26	538.72	618.62	648.76	607.87	8.5	7.73	7.95	63	59.4	36.99	31.18
		0.675	684.79	776.88	801.47	882.73	152.24	164.84	158.46	284.35	532.55	612.04	643.01	598.38	8.5	7.91	7.95	63	59.4	37	30.95
		0.68	677.07	768.47	790.86	878.24	150.62	162.95	157.32	289.25	526.45	605.52	633.54	588.99	8.5	8.1	7.95	63	59.4	37	30.73
		0.685	669.44	760.16	780.09	873.67	149.01	161.08	155.73	293.98	520.43	599.08	624.36	579.69	8.5	8.28	7.95	63	59.4	37	30.5
		0.69	661.9	751.94	768.93	869.01	147.43	159.24	153.47	298.53	514.47	592.7	615.46	570.48	8.5	8.48	7.95	63	59.4	37.1	30.28
		0.695	654.44	743.82	757.82	864.25	145.86	157.42	150.98	302.89	508.58	586.4	606.84	561.36	8.5	8.68	7.95	63	59.4	37.1	30.07
		0.7	647.06	735.77	737.67	859.41	144.3	155.62	149.16	307.08	502.76	580.15	588.51	552.33	8.5	8.89	7.95	63	59.4	37.1	29.86
		The effect of b on the unit price p, the crash time t, the total profit of supply chain π, the profit of assembler πa and the profit of the manufacturer πm.
			supply chain profit				manufacturer profit				assembler profit				delivery time			price of prefabricated construction
		b	π(UD)	π(MS)	π(AS)	π(GO)	πm(UD)	πm(MS)	πm(AS)	πm(GO)	πa(UD)	πa(MS)	πa(AS)	πa(GO)	t(MS)	t(AS)	t(GO)	p(UD)	p(MS)	p(AS)	p(GO)
		1.46	817.31	827.28	879.95	931.39	180.79	187.23	181.26	297.16	636.52	640.05	698.69	634.23	9.93	7.73	7.93	66.65	66.49	39.12	31.19
		1.47	784.63	818.79	865.27	922.94	174.24	184.32	177.59	292.71	610.39	634.47	687.68	630.23	9.55	7.73	7.93	65.68	64.56	38.55	31.19
		1.48	752.99	811.14	852.02	914.22	167.57	182.1	173.95	288.24	585.42	629.04	678.07	625.98	9.19	7.73	7.94	64.75	62.75	38	31.18
		1.49	722.32	804.62	840.11	903.88	160.78	180.87	170.33	283.75	561.54	623.75	669.78	620.13	8.84	7.73	7.94	63.86	61.03	37.48	31.18
		1.5	692.59	797.59	819.51	893.49	153.87	178.97	166.75	279.26	538.72	618.62	652.76	614.23	8.5	7.73	7.94	63	59.4	36.98	31.18
		1.51	663.76	790.35	810.13	885.11	146.87	176.7	163.19	274.76	516.89	613.65	646.94	610.35	8.18	7.73	7.95	62.18	57.86	36.5	31.18
		1.52	635.78	784.3	791.94	876.1	139.78	175.45	159.67	270.27	496	608.85	632.27	605.83	7.87	7.73	7.95	61.38	56.39	36	31.17
		1.53	608.62	778.03	774.86	867.44	132.59	173.82	156.18	265.78	476.03	604.21	618.68	601.66	7.57	7.73	7.95	60.62	55	35.58	31.17
		1.54	582.23	771.86	758.87	859.13	125.32	172.11	152.74	261.31	456.91	599.75	606.13	597.82	7.28	7.73	7.96	59.89	53.68	35.15	31.17
		1.55	556.59	765.16	749.92	850.54	117.97	169.69	149.34	256.86	438.62	595.47	600.58	593.68	7	7.73	7.96	59.18	52.42	34.74	31.17
